# Supplementary material for: A Unique Desiccated Carbon Dioxide (CO2) Formulation of d,d-trans-Cyphenothrin, Mirakn® GX: A Novel Alternative to Indoor Ultra-Low-Volume Spraying
Source: Insects. 2026 Jul 10;17(7):716. doi: 10.3390/insects17070716 (PMC13411954; doi:10.3390/insects17070716)
Supplement: Supplementary file 1 [file insects-17-00716-s001.zip]

Archive with 1 entries (1 files):
- insects-4306881-supplementary.pdf
